# Supplementary material for: REST is a major negative regulator of endocrine differentiation during pancreas organogenesis
Source: Genes Dev. 2021 Sep 1;35(17-18):1229–42. doi: 10.1101/gad.348501.121 (PMC8415321; doi:10.1101/gad.348501.121)
Supplement: Supplemental Material [file supp_gad.348501.121_Supplemental_table4.xlsx]

## Sheet: DEG Rest LSL vs Rest pKO
Supplementary Figure 4: Differentially expressed genes Rest LSL versus Rest pKO embryos
Differentially expressed genes Rest LSL versus Rest pKO
Gene	log2FoldChange	Adj pvalue
Rps18	2.54414	3.00239e-42
H2-K1	2.01392	8.69556e-29
Lhfpl5	-1.45517	6.57941e-14
Dmbt1	1.04484	6.5176e-12
Ins1	-1.05801	1.46978e-11
Chgb	-1.12605	1.04209e-10
Vil1	1.09297	1.37442e-10
Chga	-0.981602	1.88179e-10
Cyp2c70	1.22693	7.06756e-10
Pnliprp2	0.96448	8.26581e-10
Sostdc1	1.03971	3.35449e-09
G6pc2	-0.963224	2.05637e-08
F10	1.0667	7.11201e-08
Krt20	-1.04312	7.425e-08
Apol7a	0.99338	1.15637e-07
Hipk2	0.951231	2.2624e-07
Kcnk16	-0.918443	2.54786e-07
Dusp26	-0.974578	3.96952e-07
Bex2	-0.801793	4.74098e-07
Kcna2	-0.98052	6.93302e-07
Ccdc30	-0.965559	1.27703e-06
Disp2	-0.828938	1.34592e-06
Clca3a1	0.881595	1.40306e-06
Rab6b	0.945886	1.5325e-06
Fbp1	0.900671	2.09522e-06
Kcnip2	-0.878523	2.89662e-06
Fmo1	-0.754706	2.93946e-06
Mid1	-0.743621	3.31771e-06
Unc5a	0.910507	4.41075e-06
Glo1	-0.850821	5.40197e-06
Scd2	0.651616	5.91756e-06
Gpx3	-0.76403	5.92852e-06
Lnpep	0.725194	7.2043e-06
Ago2	0.68723	8.26253e-06
F2	0.865695	8.47089e-06
Dnajc22	0.850465	8.61297e-06
Zbtb8b	0.866578	1.29327e-05
Atp2a3	-0.669498	1.5284e-05
Cplx2	-0.692456	2.16901e-05
Ins2	-0.675179	2.6107e-05
Rps28	0.75824	2.61501e-05
Dnah8	-0.83124	3.0252e-05
Zbed6	0.622438	3.13918e-05
Nbeal1	0.716096	3.44921e-05
Zfp955a	0.821551	3.59702e-05
Frem2	0.730702	4.74208e-05
Sc5d	0.63121	4.92345e-05
Hmox1	0.68882	6.80971e-05
Arfgef3	0.667725	6.99968e-05
Ago3	0.75032	7.35797e-05
Gm1966	0.780012	8.71129e-05
Lgals3	0.782542	8.75003e-05
Col12a1	0.601334	9.93438e-05
Irs2	0.674156	0.000101037
Etv5	-0.673961	0.000101167
Hemgn	0.695935	0.000102646
Atp8b4	0.723366	0.000103411
Tmem245	0.6757	0.000111509
Spta1	0.65973	0.000122166
BC002163	-0.637502	0.000127761
Tspan7	-0.594443	0.000136704
Gm2663	0.758351	0.000144161
Gypa	0.712693	0.000168968
Gatm	0.558775	0.000170102
Slc37a1	-0.711288	0.000200262
Bdh2	0.737787	0.00021523
Entpd3	-0.618773	0.000221275
Kel	0.717256	0.000224465
Ogdhl	-0.70497	0.000230535
1700017B05Rik	0.641384	0.0002334
Prlr	-0.728018	0.000238373
P2ry1	-0.716744	0.000245768
Dhrs9	0.718616	0.000250063
Acot11	0.679132	0.000251272
D830031N03Rik	0.685226	0.000252989
Plec	0.628762	0.000282996
Heg1	0.632131	0.000319933
Pcsk2	-0.583006	0.000340415
Kcnq1ot1	0.656394	0.000364527
Msmo1	0.575792	0.000379417
Creb5	0.706159	0.000401565
Cd44	0.563867	0.000402129
Arg2	-0.68243	0.00041195
Txnip	-0.500529	0.000415831
Ank1	0.658133	0.000422078
Lpin3	0.603272	0.000433133
Celf3	-0.641192	0.000440036
Adcy2	-0.697539	0.000443975
Vcan	0.517554	0.000453077
Gng4	-0.666164	0.000465122
Kmt2d	0.522556	0.000467802
Sel1l3	0.606708	0.00048129
H2-Q4	0.689747	0.000499035
Clcn5	0.576946	0.000551605
Baiap3	-0.596141	0.000598438
Sgpp2	-0.631686	0.000610005
Lrp11	-0.644778	0.000619294
Socs2	-0.61836	0.000629137
Lgals9	0.507586	0.00065532
Aplp1	-0.551029	0.000670387
Sez6l2	-0.620634	0.000695351
Ptprc	0.668467	0.000716952
F630042J09Rik	-0.521703	0.00072636
Plch2	-0.670087	0.000747035
Cd59a	-0.667733	0.000759674
Syt13	-0.554482	0.000763534
Helz	0.587372	0.000777333
Sftpd	-0.608779	0.000823922
Trip11	0.545832	0.000844132
Mib1	0.52854	0.000866348
Reg3b	0.661962	0.000873469
Chrm1	-0.649692	0.0008816
Ffar2	-0.649621	0.000930332
Thbs1	0.489189	0.000943288
Zbtb16	0.654011	0.00100635
Tdh	0.576831	0.00105383
Sgk1	-0.54681	0.00122839
Cdhr5	0.636699	0.00125266
Vwa5b2	-0.57456	0.00127656
Clec12a	0.524382	0.00137732
Ubr2	0.477748	0.00145577
Ptprn	-0.61591	0.00151846
Stra6l	0.632553	0.00151881
Cited4	0.590234	0.00170147
Med13	0.508358	0.0017048
Etohi1	0.574552	0.00174481
Abcc8	-0.498428	0.0017534
Gm5084	-0.468336	0.00182516
Col2a1	-0.576148	0.00189241
Ptprd	0.533696	0.00190188
Penk	-0.461979	0.00190837
Snap25	-0.61588	0.00194093
Hmbox1	0.552261	0.00196255
Sephs2	0.460371	0.00198379
Cyp51	0.512851	0.00202808
Arrdc4	-0.495888	0.00205953
Mark4	0.539727	0.0020639
Slc2a5	-0.594655	0.00206715
Atp1a2	-0.544534	0.00208323
Fpr1	0.499377	0.00208564
Vdr	-0.596729	0.00215361
Cym	-0.407284	0.00215959
Smarca1	0.561574	0.00223678
Mrps10	0.595645	0.00224154
Tmtc1	0.601289	0.00227319
Cd2ap	0.477893	0.00229197
Syp	-0.581872	0.00231343
Cacna1g	0.568654	0.00234865
Brsk2	-0.603302	0.00234976
Npnt	0.54308	0.00237184
Iapp	-0.515538	0.00237612
Klk1b4	0.5972	0.00239985
Ranbp2	0.457554	0.00240987
Tmem56	0.523227	0.00241923
Papss2	-0.511451	0.00243818
Tmcc2	0.60357	0.00248117
Rhag	0.451775	0.00248566
Krt15	0.552812	0.00252346
Spen	0.539038	0.00252434
Camkk1	0.550877	0.00258894
Lss	0.486337	0.00259778
Sptb	0.578539	0.00264305
Galntl6	-0.577966	0.00281509
Rnase1	0.527651	0.00301117
Ces1d	-0.544358	0.0030251
Mpeg1	0.584503	0.00310293
Xylt1	0.583998	0.00310414
Zfc3h1	0.454263	0.00310925
Ccnd1	-0.4418	0.00316088
Insrr	-0.550823	0.00317816
Dvl3	0.504275	0.0031796
Plxna4	0.547185	0.00320211
Ctsl	0.432894	0.0032411
Brd4	0.472983	0.00326385
Lmbrd2	0.539085	0.00334513
Cd177	0.459939	0.00341644
Ahnak	0.501715	0.00345972
Brpf3	0.512328	0.00346916
Setd1b	0.470233	0.00352214
Scgn	-0.54809	0.00367418
Tmem97	0.440875	0.00371464
Il18rap	0.496639	0.00372968
Flnc	0.519704	0.00380341
Guca1b	0.379307	0.00380895
Ifitm6	0.51995	0.00383757
Adgrg2	0.568909	0.00385784
Itgam	0.575442	0.00392253
Chn2	-0.575164	0.00394131
B430306N03Rik	0.43961	0.00396958
Sell	0.488386	0.00398037
Mfap4	-0.463907	0.00399525
Pon3	0.499654	0.00404685
AI662270	0.571734	0.00407806
Mpp6	0.499329	0.00408419
Jund	0.481097	0.0041024
Inf2	0.48989	0.00421456
Sqle	0.419479	0.0042333
H2-D1	0.519858	0.00426398
Rundc3a	-0.559301	0.0042691
Klf3	0.475987	0.00429313
Maob	-0.522009	0.00430181
Snca	0.568711	0.0043124
Alad	-0.463848	0.00449418
Nxpe2	0.461007	0.00451851
Epb4.1	0.455097	0.00453455
Gls2	-0.483725	0.00462334
Ret	-0.558021	0.00473029
Gatad2b	0.517672	0.00483719
Tnxb	0.530659	0.00494931
Scg5	-0.556699	0.00496863
Ehf	-0.458596	0.00502847
Ypel1	-0.554418	0.00507814
Hook3	0.414623	0.00531381
Cpn2	0.379746	0.00537665
Cfi	0.451242	0.00537763
Chil3	0.419356	0.00539842
Lyst	0.469144	0.00540386
Tppp	0.554077	0.00542138
Btbd9	-0.4621	0.0056221
Tmem215	-0.548863	0.00570707
BC005561	0.523122	0.00572493
Hspa8	0.475209	0.00573098
Acacb	0.406524	0.00582202
Gm10334	0.493702	0.00588988
Ppp1r1a	-0.529928	0.00589118
H2-Ab1	0.515905	0.00591102
Arhgef12	0.425783	0.00592171
Kcnd3	0.518681	0.00593331
Clec4d	0.483515	0.00594044
St8sia1	0.54498	0.00607445
Syne2	0.407555	0.00612603
Pyy	-0.433099	0.00621608
Robo4	-0.464783	0.00623509
Herc1	0.405117	0.006262
Errfi1	-0.473543	0.00640542
Igfbp7	-0.399571	0.00643368
Adap2	0.526994	0.00657541
Ap3b2	-0.537436	0.00659454
Hmha1	0.528775	0.00662021
Syt15	-0.531357	0.00670477
Kif12	-0.47938	0.00679844
Abcb1b	0.537319	0.00683124
Adam8	0.539353	0.00683346
Ikzf1	0.53256	0.00684549
Meg3	0.392275	0.00689695
Fam167a	0.521367	0.00691616
Ggt1	0.454876	0.0069614
Col9a3	-0.482649	0.00701857
F630028O10Rik	0.511047	0.00703452
Fpr2	0.427751	0.00719349
Ncor2	0.41359	0.00720781
Scnn1b	-0.533471	0.0072147
Sepp1	0.375541	0.00738611
Epcam	-0.398409	0.00747482
Anxa1	0.458213	0.00757147
Fam151a	-0.510706	0.00763503
Camp	0.424785	0.00771088
Ccdc171	0.531608	0.00771127
Filip1l	0.470535	0.00772578
Cd300lf	0.438483	0.00772698
Tmod2	0.459202	0.00782492
Hspg2	0.476116	0.00783916
Pcsk1	-0.464142	0.00784827
Tnc	0.513409	0.00794667
Tff2	-0.428498	0.00796084
Aldh1b1	0.488086	0.00803397
Kcnj11	-0.499519	0.00812452
Sntb1	0.457571	0.00814181
AA388235	0.314466	0.00822487
Nktr	0.382664	0.00825835
Nrk	0.39903	0.0082664
Ildr2	0.512868	0.00831452
Slc30a7	0.399321	0.00841763
Col9a1	-0.516845	0.00863249
Pnmal2	-0.423869	0.00881987
Airn	0.469375	0.00883016
Zfhx3	0.477554	0.0088362
Cadps	-0.505414	0.00884099
Hap1	-0.45927	0.00887909
Nhsl1	0.429803	0.00905902
Sst	-0.46932	0.00918676
Upk3a	-0.518204	0.00939033
Vps13b	0.397728	0.00948394
Fam210b	-0.454433	0.00948577
Lrrn4	0.491271	0.00956627
Lrrn1	-0.452904	0.00962835
Ube2ql1	-0.378591	0.00968445
Plet1	-0.502215	0.00978053
Krt4	-0.337955	0.00984861
Ccr1	0.51137	0.00988063
Mlxipl	-0.436859	0.00992835
A730046J19Rik	0.514434	0.00992854
Lgals2	0.504171	0.00995318
Zfp61	-0.474418	0.00997275
Wdfy1	-0.427087	0.00998994
Mafb	-0.449227	0.0100483
Glb1l2	-0.495406	0.0101739
Slfn1	0.45772	0.0101835
Ppl	0.46558	0.0102891
Lilrb4a	0.511247	0.010379
Abhd14a	-0.46557	0.0104038
Malat1	0.375186	0.0105001
Armc10	-0.434914	0.010526
Gan	0.497572	0.0107026
Atp13a3	0.388036	0.0108157
Fdft1	0.395101	0.0110135
Pipox	0.507159	0.0110198
Tlr13	0.506943	0.0110571
Elane	0.331512	0.0113146
Slc43a2	-0.467972	0.0113256
Apoc1	0.498537	0.0113421
Mef2d	0.418371	0.0113738
Bend7	-0.502319	0.0114165
Cyp4v3	-0.435483	0.0115256
Slfn14	0.361036	0.011528
Chp1	0.445239	0.0115548
Kirrel3	-0.474851	0.0115831
Nfe2	0.442506	0.0115948
Kcng3	0.447936	0.0116502
Chil1	0.375644	0.0116996
Hdc	0.479401	0.0117128
Pcsk9	0.458243	0.0117274
Myo1c	0.371054	0.0118014
Ccr2	0.501516	0.0119086
Mki67	0.361962	0.011947
Rbm15	0.462451	0.0119479
Samd4	0.476113	0.0120532
Tubb3	-0.500139	0.0121034
Dll4	-0.456039	0.0121304
Dnm1	0.436321	0.0122051
Fxyd3	-0.491334	0.0123154
Vsig2	-0.491605	0.0123343
Serpine2	-0.409406	0.012339
Ankrd11	0.37631	0.0126875
Dmkn	0.495269	0.0128632
Akap9	0.408293	0.012891
Fosl2	0.407662	0.0129121
Tmem181b-ps	-0.404766	0.0129126
Slc1a5	0.375794	0.0129694
Gfra3	-0.494065	0.0131778
Plbd1	0.484754	0.0133314
Fyb	0.485278	0.0133971
Parm1	0.460183	0.0134006
Gjd2	-0.469067	0.0135594
Myo9a	0.41994	0.0135791
Vipr1	-0.49189	0.0136748
Psmb10	0.370417	0.0137126
Xrn1	0.42202	0.0138414
Coro1a	0.489837	0.0140902
Atf3	0.479083	0.0142999
Bnc2	0.485525	0.0143204
Prss2	0.386067	0.0144182
Trim10	0.399692	0.0144759
Adrbk2	-0.398275	0.0145858
1810053B23Rik	0.454816	0.0146573
Rint1	0.39017	0.0147227
Utp14b	0.486311	0.0147894
Cybb	0.477582	0.0148007
Ncald	-0.410248	0.0148366
Plek	0.482006	0.0148613
Creb3l2	0.392098	0.0148679
Cbl	0.46326	0.0149015
Gpx2	-0.483271	0.0149204
Zfp950	0.366541	0.0149938
Abhd3	-0.466272	0.0151135
Lcat	0.479142	0.0151166
Ap4e1	0.411554	0.0152274
Syndig1l	-0.476525	0.0152417
Sstr3	-0.479151	0.0153441
Cyp2s1	0.478214	0.0157875
Elk4	0.442674	0.0157957
Ehd3	-0.480669	0.0158257
Sytl4	-0.404928	0.0158713
D630003M21Rik	-0.477759	0.0160515
Vps13c	0.396399	0.0161107
Neurog3	-0.446945	0.0161261
2010005H15Rik	0.333082	0.0162294
Cd74	0.473676	0.0162735
Serpini2	0.432513	0.0163583
Vps13a	0.400255	0.0163748
Adgrb2	0.477604	0.0164026
Prss53	-0.455463	0.0164129
Dctd	-0.456684	0.0167456
Car2	0.476228	0.0168
Frrs1l	0.391753	0.01693
Sdr9c7	0.475667	0.0169518
Prpf4b	0.355563	0.0169676
Chodl	-0.473047	0.0170137
6430548M08Rik	0.394789	0.0170474
Glp1r	-0.469903	0.0171001
Slc25a1	0.368015	0.0172164
Arhgap5	0.39166	0.017251
Aldh1a2	0.450857	0.0172712
Clock	0.382339	0.0174529
Neurod1	-0.440715	0.0174534
Mast3	0.35344	0.0175274
Reg3g	0.427982	0.0176495
Trappc9	0.368988	0.0177367
Mmd2	-0.463284	0.017777
Pim2	-0.444872	0.0177977
Golgb1	0.353008	0.0180482
Epb4.2	0.426839	0.0180512
Cldn2	-0.438162	0.0182204
Rab37	-0.469473	0.0182316
Usp9x	0.345305	0.0182332
Rb1cc1	0.369781	0.0183014
Tspan1	-0.464615	0.0186334
Arhgap30	0.468712	0.0187926
Treml2	0.325794	0.0188328
Pkd1l2	0.441362	0.0190302
Limk2	-0.380755	0.0191485
Add2	0.405192	0.0192943
Hmcn1	0.443457	0.0193336
Myof	0.403205	0.0193637
Cpe	-0.353223	0.0193655
Ddi2	0.452444	0.0194911
Prrc2c	0.330801	0.0197554
Tph1	-0.450587	0.0198142
St18	-0.457526	0.0198695
Ttr	-0.356067	0.0199621
Gpr119	-0.456547	0.0199632
Apbb1	-0.444886	0.0200096
0610040J01Rik	-0.394838	0.020022
Slc26a9	0.396121	0.0201181
Lrg1	0.306635	0.02023
Cdk2ap1	-0.436342	0.0202484
Cldn9	0.433328	0.0202533
Itga1	0.382218	0.020381
Enho	-0.462209	0.0205205
Kat6a	0.351525	0.0205338
Bach2	0.447797	0.0206463
Appl2	-0.342322	0.0206585
Il1r2	0.348248	0.0207787
Adam10	0.339049	0.0208908
Vps52	-0.367363	0.0209161
2410002F23Rik	-0.364773	0.0209198
Cd52	0.418518	0.020934
Ptprn2	-0.378531	0.0209513
Col6a6	0.400443	0.0210346
Vwa1	-0.437251	0.0211563
Rpp25	0.459208	0.0212974
Rras2	0.380108	0.0215116
Icam2	-0.431246	0.0215839
Amy1	0.409149	0.0216896
Zcchc18	-0.429958	0.021864
Adap1	0.450438	0.0219005
8430419L09Rik	-0.358467	0.022051
Tnfrsf12a	0.405926	0.0220597
H2-Aa	0.447901	0.0221234
Cep85l	0.45583	0.0223441
Sphk1	-0.4504	0.022379
Hmga2-ps1	0.360767	0.0225872
Egr1	0.450537	0.0226615
Acvr1c	0.411877	0.0226787
Ceacam1	0.440558	0.0229908
Bcl9l	0.379572	0.0230613
Mdn1	0.382481	0.0230811
Itgb3	0.405876	0.0230891
Lrrc56	-0.448533	0.0232245
Zfp738	0.433357	0.0232929
Soga1	0.361186	0.0233065
Slc4a1	0.295958	0.0234011
Smg1	0.328727	0.023429
Mmrn2	-0.393509	0.0237351
Lpp	0.330371	0.0238211
Upp1	-0.449212	0.0238622
Glg1	0.350359	0.0241087
Kmt2e	0.342803	0.0242307
Nfasc	-0.444023	0.0242642
Fmnl1	0.449451	0.0242853
Klf1	0.333177	0.0242926
Myh8	0.435975	0.0243058
Dnm3os	0.37092	0.0243297
Dhcr24	0.339645	0.0243755
Dnaja4	-0.441148	0.0244666
Vcam1	0.406132	0.0245527
Rbm4b	-0.438286	0.0247459
Sfi1	-0.389148	0.025119
Raph1	0.359086	0.025556
Abi3bp	0.417167	0.0257151
Slc15a3	0.429566	0.0258088
Ccdc186	0.407976	0.0258754
Mfng	-0.430687	0.0258788
Ldb3	0.441279	0.0259078
Extl1	0.43559	0.0260632
Ganc	-0.415702	0.026074
Cdk5r2	-0.369611	0.0263723
Edem3	0.366548	0.0263953
Hcar1	-0.432436	0.0264215
Strn	0.393894	0.0264248
4932438A13Rik	0.339489	0.026436
Ncoa4	0.391512	0.0265131
Impdh1	0.338242	0.0268251
Taok1	0.327499	0.0268464
Cdkn1a	-0.397765	0.0269645
Kdm6a	0.400117	0.0270399
Pygl	0.350267	0.0272141
Sema3d	0.372121	0.027296
Trp53inp1	-0.386959	0.0274449
Smpd3	0.39523	0.0274583
Podn	0.432815	0.0280175
Wnt4	-0.425704	0.0280918
Slc16a5	0.398581	0.0281558
Clec4e	0.242486	0.0282078
Zfp874a	0.434949	0.0283798
Rev3l	0.327082	0.0283853
Slc28a3	-0.363907	0.0284245
Kdm5c	0.339484	0.0284386
Elf4	0.355146	0.0285199
Larp1	0.334462	0.0285567
Rap1gap	0.312888	0.0285803
Rgs2	-0.395553	0.0285991
Tspyl4	-0.4149	0.0286552
Ppp1r10	0.368641	0.0288549
Fgd4	0.371522	0.0289791
Cdk6	0.43045	0.0290535
Sec16a	0.324654	0.0290635
Sec24a	0.353611	0.0291554
Samd9l	0.363474	0.0293899
Igsf1	-0.406511	0.0293929
Elovl6	0.351595	0.0294661
Oxa1l	-0.362967	0.0295552
Klra2	0.322047	0.0296576
Kcnab1	0.431053	0.0297736
Dennd4c	0.357042	0.0297874
Hspa5	0.350927	0.0302474
Scara3	-0.339003	0.0302746
Gm3414	0.423827	0.0303692
Espnl	0.39832	0.0304601
1700020I14Rik	0.363481	0.0306118
Brwd1	0.330823	0.0306773
H2-T10	-0.371963	0.0307693
Bst1	0.380409	0.0311984
Dhcr7	0.334368	0.0312607
Amigo2	-0.39994	0.0313597
Tpr	0.334942	0.0313965
Mtch1	-0.316927	0.031462
Phospho1	0.366837	0.0314818
Trp53i11	-0.377902	0.0316433
Hspa13	0.337059	0.0316667
Itsn2	0.338693	0.0316977
Adck3	-0.384996	0.031799
Procr	-0.388202	0.0318044
Pappa	0.417137	0.0319275
Ubn2	0.320545	0.0319828
Map2k3	0.333764	0.0320622
Shank1	0.427674	0.0320663
Srrm2	0.316315	0.0321086
Mctp2	0.397254	0.0321413
Cyp2c68	0.337701	0.0321555
Runx1	0.424815	0.0321796
Apoe	0.396652	0.0322065
Fbn1	0.351453	0.0323437
Wt1	0.40713	0.0324835
Akap13	0.360211	0.0327273
Rtn2	-0.425825	0.0327673
Itga4	0.41664	0.0329768
Kmt2c	0.324384	0.032977
Col6a3	0.369193	0.0330003
Myh10	0.333159	0.0330183
Nagk	-0.362106	0.0331616
Wdr6	-0.372165	0.0331773
Esm1	-0.423747	0.0332626
Rpl39	0.326779	0.0334034
Egln3	0.361993	0.0334513
Greb1l	0.407198	0.0336025
Dst	0.325542	0.0336898
Clec5a	0.376687	0.03369
Ptgr1	-0.381646	0.0339611
Tshz1	-0.348852	0.0340444
H2-T24	-0.421058	0.0341162
Arhgef26	0.376386	0.0341781
Bdh1	0.389069	0.0343292
Kcna5	-0.422219	0.034337
Ids	-0.329698	0.0344178
Atp6v1b1	-0.376295	0.0344816
Scn4b	-0.399461	0.0347873
Sh3bgrl2	0.375329	0.0348756
Cpm	0.386185	0.0352342
Gata1	0.29741	0.0352554
Klhdc8b	-0.390143	0.0353153
Fam208b	0.335206	0.0353321
Rbm26	0.34682	0.035499
Ctsg	0.276692	0.0355991
Ankrd12	0.367225	0.0356844
Sod3	-0.405656	0.0356869
Fads6	0.417862	0.0357014
Nckap1l	0.407374	0.0357484
Ash1l	0.310908	0.0357518
Usp34	0.314391	0.035788
Lgals3bp	-0.348938	0.0358524
Glul	-0.32558	0.0358843
Aplnr	-0.369823	0.0358928
Trim56	0.39306	0.0359064
Tmem86a	-0.410089	0.0359072
Reep4	-0.399443	0.0361209
Amigo1	-0.373879	0.0362417
Plcxd2	0.379465	0.0362647
Prtn3	0.278315	0.0363134
Diap1	0.331896	0.03637
Pi15	-0.36145	0.0368958
Rps4l	-0.358831	0.0369612
Idi1	0.377634	0.0369906
Acsl4	0.334287	0.0370429
Col7a1	0.37971	0.0370458
Adck5	-0.395696	0.0370549
Kif26b	0.408535	0.0371791
Mycbp2	0.32718	0.0372881
Ppara	0.404997	0.0373685
Lrp2	0.414618	0.0376711
Cdhr1	-0.411294	0.0377973
Plvap	-0.337127	0.0379841
Pprc1	0.324009	0.038182
Slc6a9	-0.340759	0.0382512
Slc25a37	0.382064	0.0382769
Bin2	0.389345	0.0383245
Ddb2	-0.38427	0.0383713
Tlr5	0.410447	0.0383949
Hepacam2	-0.399117	0.0384129
Myrf	0.357674	0.0384162
Sec11c	0.370694	0.0384229
Srgn	0.404097	0.0385185
Dmxl1	0.330419	0.0385315
Cdhr2	0.400209	0.0385573
Tubb4b	0.299707	0.0386659
Pamr1	-0.322489	0.0387343
Soat2	0.4022	0.0387475
Ccdc88b	0.400372	0.0389214
Cldn4	-0.37335	0.0390664
Dennd4a	0.362151	0.0391306
Lilra6	0.345082	0.0391749
Ovol2	-0.410464	0.0392473
Mapk3	-0.304109	0.039383
Limk1	0.361565	0.0394793
Pdp1	0.390783	0.0396891
Ak1	-0.388013	0.0396962
Sycn	0.296775	0.0399094
Gas7	0.369906	0.039978
Btk	0.407286	0.0400575
Zyx	0.312007	0.0400882
Tmsb10	0.293147	0.0401648
Trem3	0.215696	0.0403677
Gstp1	-0.312037	0.0403723
Brwd3	0.383964	0.0404488
Pou2f2	0.339267	0.0404697
Dbpht2	-0.382252	0.0405377
Syvn1	0.304035	0.0406682
Prrc2a	0.300074	0.0408896
Wnt2b	0.401365	0.0409695
Scd1	0.391583	0.0410337
Slc19a2	-0.35343	0.0411548
Adamts9	0.316306	0.0412632
Bcl6b	-0.38395	0.041268
Tnrc18	0.382371	0.0413077
Sema3c	0.320371	0.0414439
Ppp1r12b	0.403999	0.0415783
Myo1f	0.404869	0.0416237
Cep350	0.317234	0.0416964
Hdac6	-0.340449	0.0420174
Gk5	0.384515	0.0420251
Tfr2	0.261132	0.0421383
Meox1	-0.395475	0.0423853
Calu	0.295513	0.0424139
Cdr2	0.342256	0.0425366
Actrt3	0.403277	0.0426352
Col5a1	0.361831	0.0428124
Amy2a5	-0.404087	0.042849
Dnajc3	0.328329	0.0428562
Gp2	-0.384433	0.0428791
Clec14a	-0.326369	0.0430234
AI464131	-0.357018	0.0431563
Il6st	0.331578	0.0432575
Pcdh15	0.387047	0.0433085
Hook1	0.339247	0.0433089
Fbn2	0.340583	0.0433113
Zfpm1	0.356739	0.0433447
Zbtb37	0.402825	0.0435048
Fuca1	-0.334495	0.0435049
Golga4	0.323058	0.0435096
Rsl1	0.399933	0.0435782
Adgrd1	0.38188	0.0436132
Ethe1	0.379339	0.0436942
Csf2rb2	0.397594	0.0440972
Cldn8	-0.363945	0.0444342
1600002K03Rik	-0.397067	0.0444684
Sik2	0.370604	0.0445039
Eif4g1	0.288249	0.0447266
Ascc3	0.329642	0.0447549
Vpreb3	0.218247	0.0448588
Macf1	0.289197	0.0449849
Pag1	0.359186	0.0450169
Stk32a	-0.399301	0.0450707
Tmed5	0.350464	0.0451006
Adgrg1	-0.319108	0.0452399
Clstn3	0.377769	0.0452404
Samsn1	0.39955	0.0452411
Slc26a2	0.388096	0.045306
Resp18	-0.399404	0.0453154
Ube4a	0.29762	0.045346
Fcrla	0.207733	0.0454551
Abhd4	-0.33996	0.0455473
Slc2a3	0.398554	0.0457657
Ndufa4l2	0.372726	0.0458862
Apbb1ip	0.396866	0.046018
Kmt2a	0.298137	0.0460312
Fxyd6	-0.335864	0.0460339
Atrx	0.288375	0.0460408
2310033P09Rik	-0.397491	0.0461422
Lactb2	0.3604	0.0461916
Krt14	0.3951	0.0462866
Tax1bp1	0.32033	0.046354
Tap2	-0.386749	0.0465574
Fmo2	-0.326971	0.0466697
Rab44	0.361794	0.0468148
Zfp292	0.319415	0.047072
Myom3	0.395801	0.0471121
Pi16	0.37032	0.0471176
St6galnac2	-0.354603	0.0471873
Pax6	-0.360883	0.0472027
Ankrd52	0.309247	0.0472542
Urm1	-0.357407	0.0472925
Slc35e1	0.304003	0.0475616
Slc7a14	-0.378936	0.0477332
Slc7a1	0.354791	0.0481506
Cxadr	0.28683	0.0482946
Stra6	-0.389585	0.0482958
Rtn4rl2	0.325538	0.0482975
Btaf1	0.318701	0.0485627
Rnf43	-0.357542	0.0486368
Fam129a	0.309759	0.049008
Mcemp1	0.291121	0.0491223
Aldh1l1	0.316122	0.0492836
Sec16b	0.377175	0.0494163
Slc15a2	-0.384296	0.0494503
Tmem229a	-0.363716	0.0494558
Gchfr	-0.268553	0.0495439
Dnah9	-0.390669	0.0496742
Mbd6	0.334968	0.0496836
Unc13d	0.361848	0.0497267
Diap2	0.352697	0.0497308
Scg3	-0.351665	0.0498883
Bnipl	-0.302553	0.0499808
1700086L19Rik	-0.380125	0.0499912
Smarcd2	-0.293666	0.0500608
Ppp1r12a	0.311874	0.0501634
Apip	-0.358165	0.0502237
Spag9	0.282224	0.0503082
Son	0.271913	0.0508467
Arntl2	0.380717	0.0510185
Lcp2	0.389089	0.0510393
Ldha	0.314549	0.0511663
Pdlim3	0.385153	0.0512329
Atp2b1	0.292316	0.0513374
Huwe1	0.271411	0.0517162
Fbxl16	-0.378699	0.051719
Zfp652	0.356469	0.0518252
H2-Q10	0.324798	0.0521179
Igf2r	0.273019	0.0522814
Ifi204	0.385166	0.0523869
Edn1	-0.385679	0.0524514
B3galt5	-0.345765	0.0527334
Rfx6	-0.366016	0.05283
Rapgef4	-0.367077	0.0529012
Pyhin1	0.340477	0.0529429
Rnasek	0.302623	0.0529647
Kidins220	0.283924	0.0529678
Wfdc15b	-0.385454	0.0530208
Hspb8	0.306325	0.0531002
Lmna	0.303543	0.0531266
St14	-0.309257	0.053134
Herc2	0.286049	0.0532387
Fdps	0.303103	0.053256
3425401B19Rik	-0.268011	0.0533242
Mxd1	0.340996	0.0533867
Epb4.1l4b	-0.333221	0.0533934
Slit3	0.332128	0.0538678
Sorcs3	0.333015	0.0539378
Mrc1	0.317642	0.0539406
Pcyt2	0.285487	0.053965
Ugt2b35	-0.374255	0.0540876
Smoc2	-0.315811	0.0541411
Adamts2	0.363304	0.0541562
Cdc42bpb	0.31814	0.0542223
Grhl2	-0.348569	0.0543302
Syt7	-0.340014	0.0546087
Xpo4	0.357266	0.0546613
Aak1	0.284616	0.0546801
Tmem223	-0.338522	0.0548865
Tmem248	0.30821	0.0549182
Camk2n1	-0.328303	0.0550384
Myt1l	-0.353367	0.0551786
Ror2	0.349807	0.0552861
Cdkn1c	0.267171	0.0552866
A1cf	0.373634	0.0553124
Zbtb7a	0.313243	0.0556054
St6gal1	-0.310887	0.0557942
Dopey1	0.318086	0.0559652
4933439C10Rik	-0.373205	0.0560888
Trem2	0.268305	0.0560974
Ildr1	-0.36139	0.0561662
Lbp	-0.35684	0.0563691
Slc16a6	0.345883	0.0563881
Cpb1	0.300274	0.0563954
Birc6	0.285073	0.056402
Hsph1	0.299923	0.0564634
Cnr2	0.324442	0.0564638
Vps13d	0.29507	0.0566684
Ppp1r17	-0.347041	0.0568276
Ankrd17	0.29454	0.056861
Chic1	-0.34121	0.0568838
Prmt8	-0.181256	0.0569141
Slc6a20b	-0.196147	0.0570015
Psip1	0.316839	0.0570119
Dnajb14	0.362556	0.0570271
Eea1	0.314739	0.0572262
Esyt2	0.285406	0.0572816
9430015G10Rik	-0.350631	0.0573419
Kcnk3	-0.379189	0.0573735
Sesn1	-0.337961	0.0574838
Smco4	-0.362174	0.0575727
Hpcal1	-0.304583	0.0576581
Cxx1c	-0.374452	0.0576798
Trim30b	0.238479	0.0577007
Clec4a2	0.370759	0.0577216
Rrbp1	0.3171	0.0579672
Tspan12	-0.332732	0.0580062
Cox7a2l	-0.284637	0.0580261
Il22ra1	0.353638	0.058126
Srcap	0.280823	0.0583172
Mga	0.281503	0.0584095
Atxn2	0.310711	0.058444
Alg11	0.324023	0.0584481
Mfsd6l	-0.364254	0.0585938
Plekhs1	-0.353996	0.0586298
Fgfr2	-0.294049	0.0586349
Lama5	0.312865	0.0588159
Ms4a4c	0.294465	0.0588767
Pecam1	-0.29087	0.0588961
Gpr35	0.357877	0.059103
Utrn	0.278357	0.0591814
Grb7	-0.321726	0.0591851
Ptgfr	0.360779	0.0592701
Gltscr1	0.352787	0.0594521
Arhgdig	0.295725	0.059635
Naip2	0.374441	0.059756
Gstz1	-0.29446	0.059824
Tro	0.347921	0.0598535
Wdr26	0.276019	0.0599484
Ece1	-0.276362	0.059965
Rnd2	0.368994	0.0599845
Tspo2	0.275577	0.0600412
Med25	0.319311	0.0600653
Mapk8ip2	-0.373557	0.0600848
Cers6	0.326378	0.0601994
Nr1d2	-0.324992	0.0602869
Rac2	0.374595	0.0604459
Syne3	0.372281	0.0605817
D930015E06Rik	-0.294269	0.0607203
Slc29a4	-0.370782	0.0607566
Pfkm	-0.326488	0.060796
Cd300lb	0.299765	0.0608349
Wwp1	0.306502	0.0610352
Uggt1	0.279129	0.0611247
Stard4	0.299361	0.0611766
Atraid	-0.306467	0.0613176
Tigd5	0.370941	0.0613677
Rasd1	-0.364122	0.0615245
Acnat1	-0.329833	0.0615629
Gabrp	-0.370911	0.0616751
Lgr5	-0.316419	0.061951
Sqrdl	0.31539	0.0620119
Slc30a8	-0.317324	0.0620374
Cbx6	-0.276506	0.0620528
Grhl1	-0.371201	0.062646
Zfp595	0.361067	0.0629036
Tmem229b	-0.321936	0.0631222
Ikbip	0.309922	0.0632048
Nr0b2	-0.360378	0.0632295
Ctso	-0.327481	0.0636182
Rapgef6	0.302181	0.0636265
Ghrl	-0.344417	0.0636388
Rbms1	0.311525	0.0636487
Cirbp	-0.345269	0.0637445
Plxna2	0.295905	0.0638907
Egfl7	-0.325537	0.0640305
Dlg1	0.27731	0.0642619
Haus4	-0.35492	0.0643275
Entpd7	0.298604	0.0643331
Myzap	-0.35668	0.0644407
1110008P14Rik	0.327465	0.0645577
Tmem151a	0.366175	0.0646916
Bnc1	0.365609	0.0647003
Plod2	0.305199	0.0648516
Sec23a	0.303399	0.0649453
Senp5	0.295805	0.0649741
Stmn4	0.362487	0.0652081
Fasn	0.281537	0.0652115
Zkscan17	-0.337447	0.0654521
Ccdc155	0.366386	0.0656125
Heatr5a	0.294547	0.0656586
Frem1	0.363617	0.0658406
Fam195b	-0.299089	0.065949
Crip2	-0.305019	0.065972
1810011O10Rik	-0.313354	0.0660427
Cdv3	0.286187	0.0660975
Zfp526	0.360244	0.0662303
Upk1b	0.359065	0.0663199
Farp2	0.331623	0.0663236
Atp1b1	-0.289337	0.0664178
Gck	-0.331524	0.0665635
Atp2b4	0.284052	0.0665781
Cldn13	0.222538	0.0667114
Grm6	0.238476	0.0668667
Heatr1	0.297324	0.0670051
Cldn1	0.364075	0.0671125
Gpm6a	0.324173	0.0672573
Vldlr	0.285663	0.0673537
Tsix	0.192889	0.0674184
St3gal4	-0.326605	0.0680687
Zfp521	-0.331508	0.0680713
Rn45s	-0.323046	0.0681422
Sec63	0.305963	0.0683184
Fam163a	-0.358083	0.0683394
Try5	0.292799	0.0685164
Ptpn7	0.340156	0.0685952
Capsl	-0.36112	0.068742
Dynlt1b	-0.35643	0.0687779
Igsf6	0.352264	0.069002
Tmed8	-0.31132	0.0691311
9030617O03Rik	-0.351256	0.0691466
Slc25a47	0.339061	0.0691781
Ddx26b	-0.275948	0.0691826
Cnpy3	-0.296488	0.0691952
Gulo	-0.36234	0.0692417
Zbtb20	0.341067	0.0693348
Gnao1	-0.315322	0.0694783
Phc1	-0.3097	0.0695665
Tubb2b	0.333019	0.0697763
Cdc37l1	0.282401	0.0698041
Cxx1b	-0.341768	0.0701211
Hdac4	0.350144	0.0705531
Syne1	0.288515	0.0705779
Tmem101	-0.347094	0.0706157
Elk3	-0.288841	0.0707657
Ccdc34	-0.339629	0.0708176
Rhd	0.320088	0.0708684
Aldoc	-0.305808	0.0709706
Shisa2	-0.357643	0.0711851
Chd2	0.286043	0.0711922
Pcdh19	0.354664	0.0715164
Wfdc21	0.209719	0.0715406
Slfn2	0.359297	0.0716652
Slc10a5	0.359174	0.0716938
Gal	0.273239	0.0716963
Ecel1	0.355171	0.071699
Dok4	-0.327655	0.071831
Mlec	0.250217	0.0718994
Hnf4a	0.314482	0.0719077
Lox	0.296832	0.0719264
Fgl2	0.338793	0.0719535
Dnajc13	0.272965	0.0722193
Tmem51	-0.336018	0.0722233
Msr1	0.358578	0.0723101
Nipbl	0.265747	0.072409
Sgms2	0.293528	0.072437
Chd9	0.300632	0.0724629
Sprr1a	0.342843	0.0725355
Thbs4	0.349336	0.0725712
C1qa	-0.336723	0.0726301
Pitpnm3	-0.354955	0.0727466
Gabrq	0.312455	0.0727925
Tox	-0.348821	0.0728056
Nudt16l1	-0.317092	0.0728132
Mob1b	0.317706	0.0729081
Wdfy4	0.356904	0.0730275
Il17re	-0.350468	0.0732481
Faap20	-0.329672	0.0733033
Gja5	-0.349229	0.0736856
Hck	0.354325	0.073715
Clip1	0.270487	0.0737388
Lsp1	0.340163	0.0738378
Stx1a	-0.338536	0.0739171
Dmxl2	0.286994	0.0744027
Avil	0.279847	0.0744829
Camk1g	-0.338366	0.0746299
Prnp	-0.282039	0.0754881
Chst10	-0.309929	0.0755281
Abcg4	0.295906	0.0755839
Socs4	0.33554	0.0757636
Hectd1	0.257916	0.0760436
Slc24a2	-0.336216	0.0760553
Nek6	0.274621	0.0761764
A830010M20Rik	-0.347278	0.0762042
Dalrd3	-0.300993	0.0763467
Timm23	0.34839	0.0763479
Camk2n2	-0.331205	0.0763636
Gpr17	-0.318323	0.07655
Pds5a	0.276197	0.0765574
Nipal4	-0.315408	0.0765575
Zfp459	-0.325579	0.0768128
Ddx21	0.307631	0.0768897
Ube3a	0.289593	0.0769258
Ubxn10	-0.352717	0.0769669
Kmt2b	0.287823	0.0770896
Cdca7l	-0.328069	0.0772706
Tfap4	-0.345693	0.0773317
Bcl11b	-0.342896	0.0773491
Paqr5	0.34506	0.0775789
Dcaf6	0.286889	0.0776622
Pim1	0.346663	0.077665
Slc16a1	0.302164	0.0779806
Rab11b	0.292241	0.0785905
Pla1a	0.34615	0.0788949
Rimbp2	-0.329541	0.0790549
Mtfp1	0.348844	0.079111
Lrrc55	-0.297762	0.0793256
Phyhipl	-0.304673	0.0794141
Lpcat3	0.277146	0.0795222
Ptpre	0.349122	0.0796495
Cast	0.289706	0.079875
Parvg	0.323877	0.0799175
Prkg1	0.348764	0.0799189
Pcdh9	0.348754	0.0801586
Mir6969	0.329152	0.0802717
B3gnt7	0.33941	0.0805887
Ift46	-0.288198	0.0808752
Aspm	0.297223	0.0810975
Gm15800	0.268475	0.0813321
Scn3b	0.343805	0.081425
Amy2b	0.251746	0.0814331
Lonrf3	-0.345539	0.0814446
Ppa1	0.289037	0.0817789
C8b	0.294361	0.0818377
Tnrc6b	0.282284	0.0818769
Col14a1	0.298679	0.0819305
Mcm7	-0.301064	0.0819952
Tead1	0.261249	0.082016
Cltc	0.245948	0.0820736
Hic1	0.334048	0.0821129
Fcer1g	0.319545	0.0821256
Arl4c	-0.293453	0.0821529
Xlr3a	-0.341724	0.0822118
Lrp1	0.317933	0.0822518
Unc13a	-0.345643	0.0823232
Ammecr1	0.328241	0.0823456
Tmed11	0.320355	0.0823534
Smagp	-0.342952	0.0823657
Vipr2	-0.337448	0.0824173
Guf1	-0.291139	0.0828817
Shank3	0.323704	0.0830668
Gcnt2	0.30175	0.0831648
Stfa3	0.178322	0.0833498
Osmr	0.32136	0.0835378
Klhl28	0.336647	0.083624
Pklr	0.344294	0.0837378
Ramp2	-0.305581	0.0837501
Ltk	-0.322427	0.0837584
Alkbh8	0.329558	0.0839191
Tmem116	0.341526	0.0839519
Kif21b	0.329089	0.0839929
C5ar1	0.343246	0.0842524
Iqsec1	0.278047	0.0843072
Apobr	0.34441	0.0843258
Rnpep	-0.270466	0.0843431
Frzb	-0.342424	0.0843635
Hdlbp	0.272633	0.0844735
Stk26	0.339002	0.0846405
Pgbd5	-0.324811	0.0848877
Fam8a1	0.314914	0.0849203
Fam102b	0.303305	0.084952
Cln6	-0.283689	0.0849712
Spib	0.226836	0.0850624
Il1rl2	0.340547	0.0851794
Sfpq	0.246749	0.0852358
Fgfr4	-0.330947	0.0853113
Slamf7	0.229383	0.0853696
Tnpo1	0.263145	0.0854626
BC006965	-0.333487	0.0855199
Zfp638	0.264962	0.0856066
Csf2rb	0.342928	0.0856479
Arhgef39	-0.342829	0.0856774
Creg1	0.288571	0.0857446
Ddx3x	0.280868	0.0857851
Sh3gl2	-0.342116	0.0858981
Anks4b	0.342571	0.0859116
Extl3	0.248034	0.0860778
Cyp4f18	0.219974	0.0861263
Ajap1	-0.271337	0.0861982
Mfi2	-0.306878	0.0862341
Aldh1a7	0.277869	0.0862503
Slc39a5	0.262478	0.0863051
Klf4	0.299473	0.0863286
Pebp1	-0.266948	0.0865161
Man2a1	0.241215	0.0868119
Ino80	0.275455	0.0868709
2200002J24Rik	-0.33375	0.0869109
Cnot1	0.24561	0.0870255
Mia2	0.339276	0.0871721
Psme4	0.2537	0.0872418
Bloc1s6	-0.293711	0.0874085
Rps15a-ps4	-0.340906	0.0875296
Skap1	-0.270225	0.087552
Bptf	0.26125	0.0876787
Sh3bp1	0.325602	0.0877048
Ppp1r16a	-0.304149	0.0877651
Setd2	0.256567	0.0878465
Tnks	0.267852	0.0878507
Pla2g2d	-0.334148	0.088028
Ep400	0.261678	0.0881738
2610524H06Rik	-0.324634	0.0881956
Kdm6b	0.281886	0.0882395
Deptor	0.26095	0.0882597
Stfa2	0.173092	0.0883945
Cyb5b	0.259548	0.088448
Gpr142	-0.288712	0.0885656
Cnksr3	0.291423	0.0886128
Pirb	0.334921	0.0887493
Zmiz1	0.254926	0.0888404
Fzd5	0.301046	0.0888913
Galnt6	0.336913	0.0889391
Nfat5	0.249842	0.0889627
Hgfac	0.311126	0.0891768
Gnmt	0.302698	0.0892095
Glipr2	0.3012	0.0892558
Ngp	0.208485	0.0895081
Igfbp6	0.330939	0.0895389
Spp1	-0.251488	0.0899518
Msl3l2	-0.32141	0.0900002
Qser1	0.264642	0.0900753
Dcaf10	0.273995	0.0902351
Tet1	-0.31774	0.0902822
Kdm7a	0.283237	0.0903242
Cmya5	0.307042	0.0904057
Smpdl3b	-0.317895	0.0905216
Cdk12	0.282441	0.0906206
4932438H23Rik	0.186453	0.0906281
Casr	-0.333274	0.0906872
Fam13c	-0.319689	0.0907269
Cutal	-0.312319	0.0907662
Adcy4	-0.315202	0.0907731
2010320M18Rik	-0.335665	0.0908076
Thtpa	-0.299238	0.0908572
Sla	0.336903	0.0909228
Nedd9	0.276516	0.0909698
Gpr141	0.257473	0.0910073
Cntn4	0.243892	0.0910107
Aqp9	0.221681	0.0914516
Zfp69	0.336138	0.091591
Parp4	0.312268	0.0916569
Mterf3	0.299708	0.0918503
Ipo7	0.272839	0.0918646
Cd300ld	0.279125	0.0919679
Nos3	-0.324402	0.0919854
Crebbp	0.277837	0.0922271
Man1a	0.261362	0.0922725
Fah	0.302878	0.0924112
Tomm34	-0.293431	0.0924314
5031426D15Rik	-0.159415	0.0926305
Gm14420	0.280714	0.0926381
Fkbp1b	-0.326851	0.0926672
Vat1l	-0.330346	0.0927238
S100b	-0.33469	0.0928483
Ccl3	0.224844	0.0930208
Kazald1	0.29998	0.0931091
Erp44	0.282181	0.0934256
Pitpnc1	0.27543	0.0934311
Il31ra	0.32428	0.093447
Pram1	0.329571	0.0935191
Clec10a	-0.331575	0.0935868
Cdk4	-0.237724	0.0936512
Trio	0.283427	0.0937012
Col1a2	0.29775	0.0938611
Rcor1	0.284103	0.0938874
Enpp2	-0.313441	0.0941291
Olfr78	-0.238592	0.0941624
Zhx3	0.3147	0.0943519
Pdcd4	-0.2449	0.0945177
A230046K03Rik	0.260382	0.0947041
8430430B14Rik	-0.280737	0.0947252
Stoml1	-0.321147	0.0948804
Zfp282	-0.292968	0.0949757
Gxylt1	0.272955	0.0951165
Ankrd33b	-0.321387	0.0951953
Acss2	0.301338	0.0953035
Klk14	0.289273	0.0954868
B830017H08Rik	-0.183335	0.095518
Cdk13	0.279233	0.0956228
Pbk	-0.308809	0.0956813
Ero1l	0.289063	0.0957141
Prrc1	0.250285	0.095732
Cntrob	-0.311741	0.0957328
Slc9a3r1	0.267706	0.0958358
Pfkp	0.290177	0.0958662
Stx6	-0.277257	0.0959007
Bmf	-0.290822	0.0959826
Apln	-0.29894	0.0961435
Mmp2	-0.304663	0.0961713
Klc3	-0.321147	0.0962514
Bod1l	0.260955	0.0963431
Mafk	0.293572	0.0964047
Cttnbp2	-0.329465	0.0964067
Ccdc141	0.323666	0.0964104
Zbtb38	0.307528	0.0964125
Zmym3	-0.270922	0.0964311
C3ar1	0.331237	0.0964655
Slc16a3	0.323338	0.0966367
A630089N07Rik	0.32358	0.0967586
Ccdc28b	-0.312672	0.0968123
Tmf1	0.270222	0.0968243
Krt80	0.328424	0.097026
Aqp3	0.250717	0.097107
Far1	0.250719	0.097335
Sh3glb2	-0.277694	0.0973367
Deaf1	-0.266555	0.0973861
Shank2	0.278819	0.0974527
Alas2	0.260629	0.0974685
Srprb	0.266005	0.0975501
Peg13	-0.295919	0.0976599
Dgkh	0.322657	0.097709
Sytl5	0.309891	0.0977735
Myef2	-0.272209	0.0978545
Ckap4	0.269048	0.0979545
Cx3cl1	-0.329636	0.098023
Vkorc1l1	0.260533	0.0980285
Cfap43	-0.278081	0.0981445
Pcx	0.272518	0.0983832
Dpcr1	0.243405	0.0984108
E330009J07Rik	0.300263	0.098585
Tbc1d8b	0.273668	0.0986924
Eno3	-0.320329	0.0987009
Fbp2	-0.309683	0.0988815
Itgb7	0.290552	0.0990135
C1galt1	0.299089	0.0990228
Mtr	0.292321	0.0991329
Gcg	-0.297484	0.0992003
Mlxip	0.252777	0.0995416
Ccnt1	0.305746	0.0997004
Sae1	-0.253701	0.0997568
Prr15l	-0.275405	0.0997891
Ide	0.268217	0.0998107
Ehd4	-0.283708	0.0998997
Mutyh	-0.318656	0.0999086
Oaz2	-0.267992	0.10003
Btg2	-0.271082	0.100081
Sav1	0.266939	0.100177
Bhlha15	0.260069	0.100214
Rps19	-0.27565	0.100387
Rps6ka2	-0.296839	0.100494
Pnpo	0.28756	0.1005
Rasal3	0.255266	0.1005
Colec12	0.30231	0.10052
Insig1	0.259893	0.100632
Hspa1b	0.310251	0.10065
Sox10	-0.315776	0.100697
Hnmt	-0.298444	0.100717
Dock5	0.293237	0.100782
Edem1	0.25799	0.10092
Nrgn	0.326482	0.101166
Anxa8	0.325061	0.101265
Wnk1	0.236594	0.101287
Tmem25	-0.310532	0.101413
Cdc34	0.277327	0.101609
Upk3b	0.308226	0.101628
Ccdc127	0.248463	0.101691
Ahctf1	0.249209	0.101793
Rbm28	0.257924	0.102044
Rpia	0.285758	0.102101
Arrdc1	-0.285953	0.102135
Mvd	0.271615	0.102164
Ecscr	-0.308664	0.102365
Psme3	0.256076	0.102395
Gigyf2	0.261058	0.102686
Dlgap4	0.27328	0.102808
Itih5	0.259372	0.10285
Eif4ebp2	0.260275	0.103013
Tmem231	-0.312313	0.103219
Adgrf3	0.258757	0.103295
Kank3	-0.307217	0.103345
BC100530	0.166691	0.103463
Kat5	-0.275798	0.103641
Bcor	-0.262589	0.103747
Rock2	0.268065	0.103811
Rfc5	-0.297714	0.103827
Abhd2	0.278484	0.103836
Zfp110	0.263567	0.103985
Uso1	0.271329	0.104033
Stxbp3-ps	0.32433	0.104039
Hey1	-0.31443	0.104182
Plat	0.303396	0.104204
Syt9	-0.318895	0.104295
Slc35f2	-0.301526	0.104323
Usp24	0.243232	0.104414
Ccdc88a	0.265994	0.10442
D17H6S56E-5	-0.26541	0.104528
Ankrd34b	-0.165423	0.1046
Sds	0.267531	0.104667
Thy1	-0.278427	0.104827
Fam129c	0.314169	0.10503
Ept1	0.253995	0.105062
Sptbn1	0.229659	0.105271
Vwa3a	0.293016	0.105353
Veph1	-0.323013	0.10537
Glipr1	0.296354	0.105451
Bdp1	0.270848	0.105527
Gsn	-0.294198	0.105603
Fads2	0.25338	0.105617
Olfr56	0.131231	0.105799
2010111I01Rik	-0.273007	0.105842
H2-Eb1	0.299733	0.105954
Gcc2	0.25985	0.105988
Lcor	0.319542	0.106075
Noxo1	-0.320654	0.106146
Fam129b	-0.255992	0.106167
Gng10	-0.269287	0.106332
Gli3	0.310612	0.106452
Map6	-0.320759	0.10646
Mthfsd	0.273329	0.106572
Chchd10	0.285379	0.106668
Opcml	0.300533	0.106936
Rdh11	0.273707	0.106966
Atn1	0.263532	0.107142
Tmc5	0.297168	0.107304
H2afv	-0.275047	0.107384
Stard8	-0.297166	0.107394
Bbs2	-0.294875	0.107396
Pdgfb	-0.299101	0.107494
Trpm5	-0.307356	0.107836
Kif3c	-0.304599	0.108084
Cryba2	-0.319646	0.108188
Smim6	-0.31537	0.108322
Syngap1	0.310017	0.108571
Gch1	-0.289767	0.108851
Krt19	0.287928	0.108949
Ddit4	-0.29909	0.109108
Rec8	-0.304523	0.10931
Rab36	-0.319011	0.109327
2610005L07Rik	0.318919	0.109434
Ssh2	0.271829	0.10946
AB124611	0.304112	0.10947
Spata7	-0.319025	0.109572
Rps27	-0.162713	0.109691
Cep170b	0.248058	0.109713
Fgf12	-0.316613	0.109742
Stk11ip	-0.280431	0.10975
Gnptg	-0.27877	0.109773
Ccdc167	0.285665	0.109861
Dot1l	0.261847	0.109986
C130074G19Rik	-0.253758	0.110036
Hao2	-0.203367	0.110091
Mov10	-0.291736	0.110257
Krt23	-0.29695	0.110394
Asxl2	0.25639	0.110407
Btnl2	-0.226362	0.110411
Mpo	0.154528	0.110548
Lcmt1	0.234529	0.110608
Mrpl44	-0.289686	0.110923
Efhd2	0.243206	0.110956
Tstd1	-0.317975	0.11103
Commd9	-0.300709	0.111112
Fam13b	0.254082	0.111284
Lrrc59	0.273135	0.11134
Aqp8	0.275282	0.111426
Usp32	0.26	0.111596
Mcf2l	-0.267053	0.111659
Aurkb	-0.300505	0.111715
Srpk1	0.264806	0.11192
C920025E04Rik	-0.240818	0.111969
St3gal1	0.282923	0.112115
Aifm1	0.274704	0.112148
Lig1	-0.273576	0.112216
Tmem106c	-0.265168	0.112245
Rnf26	-0.271044	0.112486
Pcdh7	0.311609	0.112545
Efhc1	-0.310116	0.112609
Hp	0.186867	0.11289
Kcnmb2	-0.313126	0.112998
Pxdc1	0.31479	0.113004
Cacna1i	0.315682	0.113443
Rai2	-0.315725	0.113445
Stap1	0.201379	0.113474
Hsd17b13	0.241663	0.113589
Taf1	0.243157	0.113762
Ripk4	-0.299347	0.11379
Ptpn22	0.25615	0.113793
Ly6g6c	-0.158252	0.113804
Igfbp3	-0.23153	0.113838
Polr2c	-0.290331	0.113874
Elmsan1	0.266135	0.11391
Ngef	-0.28288	0.114194
Ermap	0.16276	0.114315
Selplg	0.311344	0.114401
BC051142	-0.223576	0.114465
Gtdc1	-0.300566	0.11447
Ankrd16	-0.291628	0.114473
Ccdc114	-0.16442	0.114507
Capn5	-0.264849	0.114544
Fam159b	-0.239132	0.114688
Dnajc1	0.263636	0.114698
Snap23	0.249308	0.114775
Serpinf1	-0.273735	0.114837
Slc16a12	-0.279624	0.114854
Derl1	0.232905	0.115071
Islr	-0.255492	0.115098
Afap1l1	-0.267983	0.115186
Agt	-0.31413	0.115338
Wt1os	0.302884	0.115424
1500011B03Rik	-0.307159	0.115465
Cckbr	-0.217082	0.115487
Map3k15	-0.282366	0.115508
4930525G20Rik	0.308566	0.115623
Mybpc2	0.308848	0.115632
1110038B12Rik	-0.284426	0.115667
2610035D17Rik	-0.313467	0.11568
Ap1s2	-0.260818	0.115757
Mylk3	0.235125	0.11579
Isl1	-0.282788	0.115817
Zfp92	-0.295613	0.115926
Tmem120a	0.281648	0.115963
Cic	0.252975	0.116154
Tmem159	-0.299764	0.116207
Iyd	0.286766	0.116295
Per2	0.2604	0.116597
Dido1	0.237012	0.11673
Eppk1	0.302026	0.116866
Trafd1	-0.277417	0.116894
2810410L24Rik	-0.309372	0.117011
Ero1lb	0.250126	0.117117
L3mbtl4	0.300979	0.117226
Cnot8	-0.253097	0.117377
Ltf	0.163087	0.117545
Osbpl8	0.249026	0.117653
Ppp4r4	0.28892	0.117683
Homer1	0.296658	0.117694
Iqsec2	0.274906	0.117699
Myadm	0.228181	0.117771
Fam101b	-0.256613	0.117849
Dmwd	-0.275625	0.117851
Gng7	-0.303034	0.117953
Papola	0.240825	0.118131
Prkar2b	-0.291233	0.118214
Patl1	0.266802	0.118248
Tmem163	-0.30536	0.118319
Slc39a8	0.283655	0.118408
Dusp6	-0.248749	0.118822
Npepl1	-0.245019	0.118936
Nkx2-2	-0.272963	0.11907
5930403L14Rik	-0.270621	0.119084
Cep170	0.257276	0.119118
N4bp2	0.263476	0.119135
Dhx37	0.273646	0.119159
Sipa1l3	0.250067	0.119588
Rbbp7	0.230075	0.119798
Armcx6	-0.296776	0.119826
Fech	0.256428	0.119861
Zbtb1	0.269227	0.119865
Rftn2	-0.301991	0.119876
Lvrn	0.300854	0.119884
Eva1a	-0.296274	0.119923
Bgn	-0.234805	0.119976
Ednra	-0.301459	0.12002
Sfxn1	0.24943	0.120087
Arfgef1	0.240622	0.120116
H3f3b	-0.232797	0.120118
Etv4	-0.298507	0.120254
Sdr39u1	-0.290098	0.12029
Myo1g	0.292699	0.120329
Slpi	0.237211	0.120389
Tob1	0.29327	0.120479
S100a9	0.156941	0.120487
Peak1	0.259309	0.120577
Sulf1	0.290676	0.120671
Pcmtd2	-0.247992	0.120697
Eng	-0.258734	0.120889
Btf3l4	-0.280538	0.12093
Eif3a	0.25863	0.12098
Fam101a	-0.296065	0.121523
Prss3	0.25773	0.121525
Uck2	0.280004	0.121589
Zmpste24	0.248354	0.121659
St8sia3	-0.282746	0.121689
Scamp5	-0.285307	0.121752
Sbk1	-0.288066	0.121776
Smim3	0.308658	0.121844
Jmy	0.245909	0.121863
Acot1	-0.299016	0.122281
Kctd18	-0.2981	0.122293
Cd33	0.283972	0.122307
Vps37a	0.24788	0.122353
Stk4	0.244787	0.122437
Traf4	-0.253045	0.122483
Hoxd8	-0.308153	0.1225
Dnajb4	0.264489	0.122665
Fut10	0.303126	0.122715
Scand1	0.285828	0.122736
Melk	-0.287606	0.122767
Hs3st6	-0.17261	0.122911
Chml	0.268714	0.123315
Asprv1	0.238199	0.123379
Onecut1	0.296972	0.12365
Adrb1	-0.225495	0.123702
Gal3st1	-0.299351	0.123752
Nmral1	-0.279423	0.123894
Slc29a1	-0.258672	0.123916
Prep	0.247428	0.123934
Serpina3a	-0.199152	0.124051
Thoc2	0.239961	0.124092
Itga7	0.29522	0.124116
Actg1	-0.227711	0.124122
Slx4	0.266917	0.124138
Enpp1	0.278819	0.124141
Hoxb9	-0.250587	0.124274
Col20a1	0.288508	0.124295
Olfm4	0.157795	0.124408
Fbxl6	-0.27965	0.124485
Wdr5b	-0.305885	0.12452
Ttc39aos1	0.28211	0.124574
Pde3b	-0.276287	0.124614
Trem1	0.185634	0.124634
Dcakd	-0.2443	0.12476
Kantr	-0.297574	0.124804
Amt	-0.294641	0.124818
Ubap2	0.231388	0.124987
Tmem230	-0.280699	0.125019
Ttc19	0.288585	0.1252
Efna5	0.299524	0.125285
Wnk2	0.248839	0.125344
Tpgs1	0.302758	0.125475
Cyb561	-0.270118	0.125488
Lyrm9	0.274577	0.125549
Tmem27	-0.27637	0.125735
Shprh	0.250567	0.125802
Rhobtb1	-0.260005	0.12582
Trerf1	0.293763	0.125869
Adamts18	-0.240451	0.125895
Kng2	0.182623	0.125897
Romo1	0.2691	0.125982
Adgrg3	0.297892	0.126108
Zfp385a	0.294675	0.12616
Rhbdf1	-0.236957	0.126234
Ttc9	0.270913	0.126531
Des	0.248296	0.126532
Trpc6	-0.286568	0.12654
Slc2a12	-0.226006	0.126766
Ttpal	0.252825	0.127077
Gimap1	-0.300524	0.127156
Pck2	-0.252207	0.127184
Grik3	-0.304333	0.127189
Eif2b2	0.249636	0.127786
Wscd1	-0.289317	0.127801
Kif5b	0.246068	0.127829
Mettl23	-0.28597	0.12787
Myh9	0.221433	0.127881
Ush1c	-0.301518	0.127918
Dpysl3	0.248145	0.127956
Kif22	-0.274356	0.128046
Alox12	-0.303639	0.128073
Rad23b	0.263381	0.128173
Zfp94	-0.302677	0.128176
Dpf2	-0.240834	0.128221
Sox7	-0.28518	0.128549
Onecut2	-0.290835	0.128659
Bax	-0.255191	0.128725
Rnf135	-0.292384	0.128852
Nol4	-0.302847	0.128889
Loxl4	0.302935	0.128913
Crb2	0.30187	0.128937
Sfxn2	0.263792	0.128976
Xpo7	0.237714	0.129078
Ypel3	-0.270154	0.129122
Stat3	0.227859	0.129132
Alox5ap	0.29449	0.129161
Corin	0.209237	0.129254
Ppp1r15b	0.247193	0.129469
Mitf	0.296527	0.129574
Cyp2d26	0.193993	0.129581
Eprs	0.253084	0.129716
Itpka	-0.2937	0.12974
Ppil6	-0.27636	0.12976
Klf11	-0.266877	0.129777
Lrch1	-0.267338	0.129819
Ly6e	-0.228514	0.129956
Piezo1	0.257425	0.130111
Habp4	-0.267968	0.130116
Trh	0.226552	0.13036
Adamtsl3	0.276087	0.130639
Celsr3	-0.298894	0.130687
Knstrn	-0.260268	0.130739
S100a8	0.148887	0.130799
Fhl1	0.278474	0.130886
Mageh1	-0.269345	0.13091
Dhrs7	0.258199	0.131273
Tmem221	-0.300629	0.131553
1700001O22Rik	-0.238557	0.131651
Stom	0.247346	0.131705
Nupl1	0.256266	0.131765
Ube2f	0.259137	0.131766
Clint1	0.231744	0.131982
Pdk4	-0.29985	0.132119
Klhl9	0.227759	0.132149
Gxylt2	0.294362	0.13221
Ncoa6	0.239372	0.132221
Ndufa6	0.238893	0.132482
Hmgcl	-0.277438	0.132497
Tspan3	-0.242821	0.132584
Ldhal6b	0.205422	0.132588
I830077J02Rik	0.214545	0.132646
Rpa3	-0.293891	0.132726
Dbp	-0.293465	0.132825
Palm3	0.29173	0.132871
Ank	-0.254591	0.132884
Mir431	0.129521	0.132973
Zfp455	-0.272928	0.132974
Nebl	0.180673	0.133011
Sncb	-0.153285	0.133036
Otud4	0.225803	0.133104
Cldn15	0.291891	0.133122
Ptk7	0.266753	0.133475
H2-M5	-0.268923	0.133683
Reg2	0.239784	0.133865
Itch	0.229835	0.133918
P4hb	0.236565	0.134064
Kif1c	0.230926	0.134115
Hpx	0.201543	0.134133
Gramd2	0.220124	0.134178
Edn3	0.298708	0.134222
Nudt13	-0.282851	0.134448
Vnn3	0.19135	0.134514
Stfa2l1	0.152338	0.134631
Lilr4b	0.277004	0.134644
Kpna1	0.250938	0.134683
Cd244	0.203624	0.13485
Akap12	0.220059	0.134868
Rinl	0.296166	0.135248
Tmem108	0.297766	0.135293
Htra3	-0.279954	0.135305
Tmc8	0.29607	0.135422
Marveld2	0.252509	0.135456
Yod1	0.289207	0.135627
Baz1a	0.266277	0.135649
Creb3l4	-0.294721	0.135791
Rab27a	-0.256642	0.136332
Tspyl3	-0.296151	0.136373
AU015791	-0.188382	0.136455
Mir22hg	0.285213	0.136703
Gdap1l1	-0.296691	0.137001
Aff4	0.22074	0.137023
Zc3h13	0.235734	0.13709
Sh3pxd2a	0.225429	0.137195
Stab2	0.135658	0.137392
Zbtb34	0.258396	0.137492
Acaca	0.250476	0.13758
Ncf1	0.293664	0.137581
Ppp2r3a	0.259586	0.137658
Fbxo17	-0.29505	0.137769
Fam111a	0.238182	0.137786
Trappc10	0.23415	0.137823
Zranb2	0.225267	0.137825
Rnf24	0.28195	0.13789
Ccndbp1	-0.261049	0.137899
Dnal4	-0.2679	0.137924
Entpd4	-0.241701	0.137984
Sspn	-0.276086	0.138027
Immp2l	0.292476	0.138098
Ppp2r2b	-0.281583	0.138219
Gmfg	0.295274	0.138341
Tex2	0.239401	0.138705
Col5a2	0.249607	0.138765
S100a10	0.243545	0.138793
Ttll4	0.253822	0.139159
Etf1	0.237215	0.139192
Tmem238	0.292125	0.139228
Cxcr2	0.141278	0.13933
Wdfy3	0.236598	0.139412
Hand2	-0.276885	0.139423
Wdr86	-0.293211	0.139481
Acvr2b	0.266752	0.139491
Adipor2	0.226046	0.139514
Sepw1	-0.223081	0.139569
Slc39a10	0.224555	0.139593
Bcl3	0.289477	0.139737
Htt	0.232173	0.139769
Wfikkn2	-0.294128	0.139776
Abca7	0.250966	0.139871
Slx1b	-0.276796	0.139929
Rgs11	-0.246474	0.140115
Wdfy2	0.291042	0.140391
Cacna1d	-0.244033	0.140667
Fndc3a	0.234334	0.140691
Unc79	-0.272785	0.14093
Psd3	0.251507	0.140984
Kl	-0.284529	0.141041
Chst2	0.21774	0.14144
Itga10	0.288628	0.141482
Pnmal1	-0.289413	0.141495
Cdc73	0.258762	0.141626
Kcnma1	-0.292567	0.141836
Rims1	-0.225092	0.142003
Enpp4	-0.274462	0.142093
Ptpn13	0.232074	0.142123
Tigar	-0.292286	0.142142
Gfi1b	0.183279	0.142191
Hsp90aa1	0.235913	0.142331
Nags	0.220762	0.142338
1700021K19Rik	-0.241483	0.142378
AU021092	-0.283534	0.142413
Pde10a	0.292452	0.142428
Atg3	0.259568	0.142464
Hpgd	-0.277497	0.142624
Srm	0.237025	0.142629
Gabpb2	0.223152	0.142634
Kdelr3	0.228083	0.142727
Cadm3	0.289318	0.14287
Hp1bp3	-0.214126	0.1429
Ip6k2	-0.244294	0.142929
Tox3	-0.274656	0.143009
Als2	0.264486	0.143018
Ssr3	0.249987	0.143025
Cpox	0.24252	0.143074
Ap3b1	0.235419	0.143101
Zfp493	0.287539	0.143144
Sppl2b	-0.278102	0.143207
1110004F10Rik	-0.226611	0.14326
Mmp16	0.286975	0.143301
BC026585	-0.268833	0.143421
Mpg	-0.267224	0.143437
Golga1	0.235544	0.143619
B4galnt2	-0.29144	0.143627
Rfc2	-0.257786	0.143738
Cecr5	-0.277838	0.143801
Hbb-y	0.202517	0.143803
Lima1	0.228936	0.143874
Mllt4	0.221737	0.143933
Nsd1	0.209274	0.143993
Pik3c2b	-0.282636	0.144244
Tanc2	0.240682	0.14427
Ncor1	0.217339	0.144339
Txndc16	-0.260637	0.144518
Atxn2l	0.221074	0.144539
Wasf2	0.229493	0.144731
Zfp677	-0.290926	0.144826
Slc12a4	0.259086	0.14483
Vwce	0.208691	0.144848
Mfap2	-0.267401	0.144896
Actl6b	-0.216077	0.14511
Phip	0.223333	0.145138
Hsd17b7	0.259248	0.145312
Pex5l	-0.283423	0.145446
Eif4e3	-0.282774	0.145511
Rpn1	0.226185	0.145578
Arhgap29	0.236211	0.145588
Ube2i	-0.238994	0.145606
Uchl1	-0.29008	0.145628
Aff2	0.266254	0.14566
Hpgds	0.289512	0.145715
Slc50a1	-0.234143	0.145916
Aoc2	0.28619	0.145995
Ankhd1	0.228698	0.14601
Gsto2	-0.238913	0.146069
Ppp1r1b	-0.258491	0.146103
Rpl7l1	0.236884	0.146148
Ptger4	-0.27905	0.146218
Magt1	0.24267	0.146241
Jpx	0.289646	0.14636
Vmac	-0.240346	0.146443
Manbal	-0.260751	0.1465
Mnt	0.269484	0.146582
Tlx1	0.255326	0.14669
Vstm2b	-0.251699	0.146785
Zdhhc4	-0.257817	0.146805
Lrrc58	0.213035	0.146805
Btbd6	-0.280625	0.146933
Acp6	-0.268697	0.147003
Fdx1	0.257123	0.147114
Nhlrc2	0.257721	0.14724
Usp53	0.276075	0.147304
Mesp2	-0.274941	0.14735
Nucb2	0.269487	0.147358
Hmbs	0.263066	0.147369
Iba57	0.284294	0.147766
Fgr	0.261705	0.147811
Sema3g	-0.288766	0.147841
Zwilch	-0.279033	0.148035
Sh2d5	-0.262307	0.148171
Zcchc4	-0.276344	0.148173
Fez1	0.288421	0.148285
Ghsr	-0.138678	0.148354
Mfn1	0.23447	0.148372
Camk2a	-0.2799	0.148502
Pdcd6ip	0.210736	0.148574
Pcyt1a	0.226373	0.148784
Myrip	-0.249075	0.148914
Fam198a	-0.262967	0.148966
Fam184a	0.287915	0.149016
Ddc	-0.262104	0.149021
Eif4g3	0.215733	0.149072
Flrt2	0.243742	0.149203
Trpm2	0.270212	0.149271
Ebf3	-0.254029	0.149314
Tagap	0.244779	0.149326
Slc40a1	0.271554	0.149507
B230217C12Rik	-0.230028	0.149543
Slc9a3r2	-0.235834	0.149691
Gtf2a1	-0.263624	0.149819
Sort1	-0.217937	0.1499
Tbc1d15	0.2244	0.150028
Dysf	-0.276417	0.150173
Uba6	0.254284	0.150223
Thsd1	-0.268631	0.15035
Pisd-ps2	-0.273297	0.150352
Ppp1r8	-0.250932	0.150357
Isg20	0.268736	0.1504
Tsc22d2	0.238419	0.150403
Rgs16	-0.286709	0.150732
Galc	0.256946	0.150758
Mmp8	0.131336	0.150976
Rpusd1	-0.277258	0.151014
Hjurp	0.266441	0.151021
Scarf1	-0.273714	0.151024
Thrap3	0.211298	0.151079
Ell2	0.261144	0.151163
Neu3	0.286197	0.151253
Rbbp8nl	-0.227078	0.151317
Ly9	0.249887	0.151526
Tmed1	-0.276941	0.151551
Prob1	-0.285067	0.151703
E130311K13Rik	-0.285567	0.15188
Hamp2	0.280904	0.151883
Coch	0.146321	0.151965
Rundc1	-0.252111	0.152004
Ermard	-0.280017	0.152134
Prdm2	0.222527	0.152188
Fmn2	-0.285653	0.15226
Ccdc15	0.268051	0.152332
Pex19	-0.223661	0.152361
Slc31a1	0.229044	0.152396
Kctd1	-0.285285	0.152456
Map1a	0.26792	0.152518
Phf3	0.232198	0.15253
Stmn2	-0.284371	0.15262
Ldb1	-0.218255	0.152676
Muc2	0.216633	0.152718
Ppp1r3e	0.285255	0.152813
Arcn1	0.226781	0.152923
Tubb1	-0.248799	0.152944
Focad	0.24275	0.153192
Gadd45b	0.243235	0.153229
Ccar2	-0.230692	0.153334
Tor1aip1	0.234276	0.153371
Pla2g7	0.281784	0.15372
Fam19a3	-0.176337	0.15379
Cbfa2t3	0.228314	0.153817
Ankrd54	-0.256181	0.153849
Sdr42e1	-0.281639	0.153892
Myo1b	-0.215342	0.153929
Tpm4	0.201765	0.154144
Sugp2	0.241213	0.154333
Gbgt1	0.270544	0.154399
Kif2a	0.237997	0.154612
Tgfb1	0.281053	0.154807
Ciita	0.159992	0.154829
Rpl35a	0.235553	0.155013
Epb4.1l2	0.224443	0.155034
Fam32a	-0.224867	0.155064
Sec31b	0.275405	0.155107
Rsph1	-0.256552	0.15512
Tpra1	-0.271666	0.155244
Rgl3	-0.281326	0.155255
Adra1d	0.179732	0.155272
Bcl2	-0.257179	0.155338
Gm14207	-0.278483	0.155441
Il17ra	0.268861	0.155461
A2m	0.283308	0.155542
Abcg3	0.27953	0.155606
Gm5150	0.1369	0.155661
Hs3st3b1	0.281509	0.155667
Ptma	-0.202176	0.155722
4930427A07Rik	-0.282181	0.155771
Ctss	0.273331	0.15582
Zcchc6	0.215312	0.15584
Baat	0.128449	0.155867
Polr3c	-0.252277	0.155892
Fkbp4	-0.208724	0.156094
Tacc2	0.226797	0.156185
Vmp1	0.226788	0.15625
Dnttip2	0.263571	0.156295
Gm5483	0.132331	0.156481
Nrm	-0.271204	0.156865
Ptchd1	0.26649	0.156958
Gprin1	-0.278767	0.15709
Clpx	0.227937	0.157175
Lum	0.235041	0.157222
Pltp	-0.28078	0.157253
Ift57	-0.270418	0.157268
Xylb	0.280318	0.157285
Extl2	-0.260808	0.157552
Lhx6	-0.273695	0.157812
Lrrc7	0.280432	0.157827
Snord52	0.180429	0.157843
Stx18	0.244858	0.157851
Mmgt2	-0.253506	0.157945
Fam69a	0.273115	0.158056
Asun	0.24353	0.15825
Fam83d	-0.28051	0.158325
Arhgap44	0.238761	0.158388
Tmem44	-0.279429	0.158587
Acad11	0.24464	0.15861
Mysm1	0.222998	0.158643
Rpl28	-0.281046	0.158978
Reg3d	-0.240478	0.15927
Slc37a4	-0.255786	0.15942
Nrip1	0.257523	0.159551
Agl	0.226879	0.159571
Cers4	-0.235646	0.15977
Sned1	0.273846	0.159782
Vstm5	0.235985	0.159821
Osbpl6	-0.276237	0.159842
Pddc1	-0.260327	0.16017
Lats2	0.2414	0.160264
Pex11a	-0.279249	0.160421
Pdgfa	-0.244935	0.160426
Rhoq	0.212075	0.160503
Tpt1	0.243101	0.160662
Ldlrad3	-0.24415	0.16073
1810009J06Rik	0.19046	0.160822
Stard5	-0.255709	0.161176
D630039A03Rik	-0.240012	0.161291
Ubb	-0.206421	0.161452
Zim1	0.216422	0.161664
Acsl3	0.236969	0.161944
Smcr8	0.228035	0.162025
Uqcc3	-0.256336	0.162066
Cyp1b1	-0.15238	0.162231
Pde1c	-0.27879	0.162321
Pggt1b	0.244204	0.162441
Loxl2	0.240849	0.162568
Pik3c3	-0.230101	0.16259
Rcn2	-0.21963	0.162685
Map4	0.218334	0.162722
Nup62cl	0.272924	0.162941
Rfx2	0.277016	0.16296
Pank3	0.212482	0.162981
Dhrs3	-0.224828	0.16302
Slc9a5	0.274942	0.163037
Hspa4l	0.262308	0.163177
Fam78a	0.253918	0.163227
Ppp5c	-0.217989	0.163334
Wdr41	-0.234812	0.16346
Eif2ak3	0.205453	0.163521
Dock2	0.27746	0.163738
Inpp5e	-0.250064	0.163802
Vimp	0.242487	0.164089
Igsf9b	0.236122	0.164101
Ptrf	0.239273	0.164181
Ppp1r11	-0.252798	0.164287
Hhatl	-0.174742	0.164343
Npr1	-0.270763	0.164415
Stfa1	0.155782	0.164443
Inpp5k	-0.243326	0.1645
Lman1	0.22649	0.164629
Lbh	-0.213858	0.164701
Iws1	0.218995	0.164729
Ugdh	0.23713	0.164772
Lctl	0.179653	0.1649
Ctnnbip1	-0.242558	0.165097
Tgm5	-0.213805	0.165114
Id2	-0.230971	0.165291
Mapk13	-0.245212	0.165305
Arfgef2	0.214953	0.165307
Bex4	-0.263588	0.165308
Atrn	0.217485	0.165416
Slc25a23	-0.214727	0.16555
Arid1a	0.204718	0.165599
Jmjd1c	0.211664	0.165615
Rgag4	-0.268829	0.165626
2700062C07Rik	-0.270749	0.165849
BC027231	0.257779	0.165878
Zfp865	0.254022	0.165974
Tuba4a	0.23136	0.166253
Kcnk6	0.258419	0.166419
Hcfc2	0.235028	0.166771
Slc11a1	0.275801	0.166819
Foxn3	0.267846	0.166835
Cpn1	-0.235998	0.167232
Mest	-0.201005	0.167351
H2-T23	0.275021	0.167438
Ces2g	0.273633	0.167462
Cacnb2	-0.275316	0.167533
Rcc2	-0.219497	0.168031
Wipi1	-0.231694	0.168041
Rasgef1b	-0.274853	0.168158
Ccdc109b	0.258915	0.168229
Efr3b	-0.256551	0.168245
2610028E06Rik	-0.0998269	0.168377
Pcolce	-0.232549	0.168666
Slco4a1	-0.271545	0.1688
Fstl3	0.246838	0.168889
Yipf1	-0.238482	0.168901
[truncated: 13,550 more rows]
