# Supplementary material for: REST is a major negative regulator of endocrine differentiation during pancreas organogenesis
Source: Genes Dev. 2021 Sep 1;35(17-18):1229–42. doi: 10.1101/gad.348501.121 (PMC8415321; doi:10.1101/gad.348501.121)
Supplement: Supplemental Material [file supp_gad.348501.121_Supplemental_table8.xlsx]

## Sheet: qPCR
Supplementary Table 8: Oligonucleotides used in this study
Mouse qRT-PCR
Gene	Forward primer	Reverse primer
Hprt	GGTTAAGCAGTACAGCCCCA	TCCAACACTTCGAGAGGTCC
Pdx1	GGGTGTAGGCAGTACGGGT	CCTTTCCCGTGGATGAAAT
Sox9	TCCACGGAAGGGTCTCTTCTC	AGGAAGCTGGCAGACCAGTA
Amylase	TGGCTCATCCTTATGGTTTCACAC	CATGTTCCTTATTTGACGCCATCG
Rest	CACCTGCGAGCTGGCGAGAAC	CACATTTAAATGGCTTCTCACCTG
Neurog3	GTCACTGACTGACCTGCTGC	TGGTGAGCGCATCCAAGGG
Human qRT-PCR
Gene	Forward primer	Reverse primer
PDX1	AAGTCTACCAAAGCTCACGCG	GTAGGCGCCGCCTGC
SOX9	GTAATCCGGGTGGTCCTTCT	GACGCTGGGCAAGCTCT
TBP	GGAAGTGACATTATCAACGC	CCAAGAAACAGTGATGCTG
REST	TATGCGTACTCATTCAGGTGAG	TTTGAAGTTGCTTCTATCTGCTGT
INSULIN	GGCTTCTTCTACACACCCAAG	CACAATGCCACGCTTCTG
NEUROD1	GACGGGGTCCCAAAAAGAAAA	GCCAAGCGCAGTGTCTCTATT
NEUROG3	CTTCGTCTTCCGAGGCTCT	CTATTCTTTTGCGCCGGTAG

## Sheet: genotyping
Mouse	Primer
Genotyping of RESTLSL mice (Ref)
Rest LSL F	CCCTTATGGGTGCAAGTGTT
Rest LSL R	CCGGCTCTACTTCAGACCAG
Genotyping of Pdx1Cre mice (Ref)
Pdx1Cre F	TTCACTGGTTATGCGGCGG
Pdx1Cre R	GCCAGATTACGTATATCCTGGCAG
Genotyping of Rosa26 RFP mice (Ref)
HL15	AAGACCGCGAAGAGTTTGTCC
HL54	TAAGCCTGCCCAGAAGACTCC
HL152	AAGGGAGCTGCAGTGGAGTA
Genotyping of Hnf1b-CreRT2 mice (Ref)
cre 400 F	CGGCCGCATAACCAGTGAAACAGC
0,6Prom R	TCCTGGCGCCCATTCCCAAAGA
Genotyping of Pdx1Cre mice (Ref)
Pdx1-Cre Tuveson F	TGCCACGACCAAGTGACAGC
Pdx1-Cre Tuveson R	CCAGGTTACGGATATAGTTCATG
